# Supplementary material for: Dual Role of a SAS10/C1D Family Protein in Ribosomal RNA Gene Expression and Processing Is Essential for Reproduction in Arabidopsis thaliana
Source: PLoS Genet. 2016 Oct 28;12(10):e1006408. doi: 10.1371/journal.pgen.1006408 (PMC5085252; doi:10.1371/journal.pgen.1006408)
Supplement: S1 Dataset — (XLSX) [file pgen.1006408.s017.xlsx]

## Sheet: Fig4 values
Sample Name	Target Name	Cт Mean	Cт SD
WT glob	5'ETS	23.5194	0.112168
WT/HZ bent	5'ETS	26.6044	0.208285
thal-2	5'ETS	24.8321	0.181823
WT glob	ITS1	21.1876	0.192186
WT/HZ bent	ITS1	26.2826	0.399447
thal-2	ITS1	24.1923	0.120275
WT glob	18S	17.6499	0.05371
WT/HZ bent	18S	15.1439	0.264569
thal-2	18S	17.9515	0.0583601
WT glob	5.8S	8.83832	0.191693
WT/HZ bent	5.8S	8.41503	0.102581
thal-2	5.8S	11.5441	0.400644
WT glob	25S	14.5186	0.116613
WT/HZ bent	25S	13.3125	0.0930409
thal-2	25S	15.9872	0.155501
WT glob	EF	28.3049	0.142794
WT/HZ bent	EF	32.9062	0.0406583
thal-2	EF	32.2294	0.17609
WT glob	ACT1	32.5104	0.0660997
WT/HZ bent	ACT1	35.8801	0.16715
thal-2	ACT1	36.1619	0.161273

## Sheet: Fig5 values
Sample Name	Target Name	Cт Mean	Cт SD		Sample Name	Target Name	Cт Mean	Cт SD
WT glob	P site	23.1312	0.132829		GFP	P site	21.8791	0.102678
WT/HZ bent	P site	26.9258	0.0328025		GFP-THAL	P site	20.0569	0.0320065
thal-2	P site	27.0428	0.0782945		GFP	P1 site	19.859	0.131343
WT glob	P1 site	20.0968	0.157939		GFP-THAL	P1 site	18.4349	0.0689994
WT/HZ bent	P1 site	25.2283	0.15071		GFP	P' site	17.023	0.20663
thal-2	P1 site	23.7824	0.0965706		GFP-THAL	P' site	16.7673	0.106047
WT glob	P' site	19.3315	0.0888207		GFP	A2 site	16.6323	0.243196
WT/HZ bent	P' site	23.7499	0.054442		GFP-THAL	A2 site	15.9927	0.0124678
thal-2	P' site	21.5161	0.0193716		GFP	A3 site	18.8099	0.065745
WT glob	A2 site	20.7902	0.119552		GFP-THAL	A3 site	17.9475	0.0150624
WT/HZ bent	A2 site	25.5992	0.0820682		GFP	B1 site	17.3113	0.118759
thal-2	A2 site	23.8961	0.107462		GFP-THAL	B1 site	16.0119	0.0127356
WT glob	A3 site	22.921	0.0312035		GFP	C2 site	13.8818	0.13356
WT/HZ bent	A3 site	26.4896	0.195958		GFP-THAL	C2 site	12.5821	0.065925
thal-2	A3 site	25.2347	0.214119		GFP	B0 site	27.3239	0.139124
WT glob	B1 site	20.0466	0.0945431		GFP-THAL	B0 site	27.326	0.144431
WT/HZ bent	B1 site	22.2485	0.105466		GFP	45S	22.3702	0.0397697
thal-2	B1 site	23.256	0.0440232		GFP-THAL	45S	22.96	0.0323841
WT glob	C2 site	21.0676	0.202012		GFP	EF	22.912	0.0341738
WT/HZ bent	C2 site	24.3847	0.130439		GFP-THAL	EF	24.4315	0.0410942
thal-2	C2 site	23.0502	0.103936
WT glob	B0 site	32.201	0.081189
WT/HZ bent	B0 site	34.7209	0.264825
thal-2	B0 site	35.121	0.206273
WT glob	45S	24.1446	0.12086
WT/HZ bent	45S	27.1189	0.037768
thal-2	45S	26.6959	0.0396609
WT glob	EF	25.6251	0.226489
WT/HZ bent	EF	31.338	0.143558
thal-2	EF	31.0082	0.0816651
